# Supplementary material for: A Comprehensive 2018-Based Vehicle Emission Inventory and Its Spatial–Temporal Characteristics in the Central Liaoning Urban Agglomeration, China
Source: Int J Environ Res Public Health. 2022 Feb 11;19(4):2033. doi: 10.3390/ijerph19042033 (PMC8872506; doi:10.3390/ijerph19042033)
Supplement: Supplementary file 1 [file ijerph-19-02033-s001.zip]

Archive with 1 entries (1 files):
- ijerph-1496265-supplementary.pdf
